# Supplementary material for: Biofilm Formation Ability of ESBL/pAmpC-Producing Escherichia coli Isolated from the Broiler Production Pyramid
Source: Antibiotics (Basel). 2023 Jan 11;12(1):155. doi: 10.3390/antibiotics12010155 (PMC9855187; doi:10.3390/antibiotics12010155)
Supplement: Supplementary file 1 [file antibiotics-12-00155-s001.zip]

Archive with 1 entries (1 files):
- antibiotics-2142273-supplementary.xlsx
