# Supplementary material for: Biofilm Formation Ability of ESBL/pAmpC-Producing Escherichia coli Isolated from the Broiler Production Pyramid
Source: Antibiotics (Basel). 2023 Jan 11;12(1):155. doi: 10.3390/antibiotics12010155 (PMC9855187; doi:10.3390/antibiotics12010155)
Supplement: Supplementary file 1 [file antibiotics-12-00155-s001.zip › antibiotics-2142273-supplementary.xlsx]

## Sheet: Foglio1
strain_id	ESBL_GENE	sample-type	chain	stage	phylogroup
EC-1	blaCMY-2	cloacal	A	breeder-chicks	B2
EC-10	blaCTX-M-55	cloacal	A	broiler-chicks	F
EC-101	blaCTX-M-1	carcass	A	carcass	B1
EC-102	blaCTX-M-1	carcass	A	carcass	C
EC-104	blaCTX-M-55	carcass	A	carcass	F
EC-105	blaCTX-M-1	carcass	A	carcass	D
EC-108	blaCTX-M-1	carcass	A	carcass	F
EC-109	blaCMY-2	carcass	B	carcass	B2
EC-11	blaCMY-2	cloacal	A	broiler-chicks	B2
EC-111	blaCMY-2	carcass	B	carcass	B1
EC-112	blaCTX-M-55	carcass	B	carcass	F
EC-113	blaSHV-12	carcass	B	carcass	B1
EC-115	blaCTX-M-1	carcass	B	carcass	A
EC-117	blaSHV-12	carcass	B	carcass	A
EC-119	blaCMY-2	carcass	B	carcass	D
EC-12	blaCMY-2	cloacal	A	broiler-chicks	B2
EC-123	blaCTX-M-55	carcass	C	carcass	F
EC-124	blaCTX-M-55	carcass	C	carcass	F
EC-125	blaSHV-12	carcass	C	carcass	A
EC-127	blaCTX-M-55	carcass	C	carcass	F
EC-128	blaCTX-M-2	carcass	C	carcass	A
EC-13	blaCMY-2	cloacal	A	broiler-chicks	F
EC-131	blaCTX-M-65	carcass	C	carcass	B1
EC-132	blaCTX-M-55	carcass	C	carcass	F
EC-133	blaSHV-12	carcass	C	carcass	A
EC-137	blaCTX-M-55	carcass	C	carcass	F
EC-139	blaCTX-M-55	carcass	C	carcass	F
EC-14	blaCTX-M-1	cloacal	A	broiler-chicks	F
EC-142	blaCTX-M-65	carcass	C	carcass	B1
EC-16	blaCTX-M-1	cloacal	A	broiler-chicks	F
EC-17	blaCTX-M-55	cloacal	A	broilers	F
EC-18	blaCTX-M-55	cloacal	A	broilers	F
EC-19	blaCMY-2	cloacal	A	broilers	A
EC-2	blaCMY-2	cloacal	A	breeder-chicks	E
EC-21	blaCTX-M-1	cloacal	A	broilers	B1
EC-22	blaCTX-M-1	cloacal	A	broilers	B1
EC-23	blaCTX-M-55	cloacal	A	broilers	F
EC-26	blaCMY-2	cloacal	A	broilers	A
EC-27	blaCTX-M-1	cloacal	A	broilers	E
EC-28	blaCTX-M-1	cloacal	A	broilers	D
EC-3	blaCMY-2	cloacal	A	breeder-chicks	B2
EC-31	blaCMY-2	cloacal	B	breeders	B1
EC-32	blaSHV-12	cloacal	B	breeders	A
EC-33	blaTEM-52B	cloacal	B	breeders	A
EC-34	blaTEM-52B	tissue	B	breeders	B1
EC-35	blaCMY-2	cloacal	B	broiler-chicks	B1
EC-37	blaCMY-2	cloacal	B	broiler-chicks	B1
EC-38	blaCTX-M-55	cloacal	B	broiler-chicks	F
EC-4	blaCMY-2	cloacal	A	breeder-chicks	B2
EC-40	blaSHV-12	cloacal	B	broiler-chicks	B1
EC-41	blaCTX-M-55	cloacal	B	broiler-chicks	F
EC-42	blaCTX-M-55	cloacal	B	broiler-chicks	F
EC-43	blaSHV-12	cloacal	B	broiler-chicks	E
EC-44	blaCMY-2	cloacal	B	broiler-chicks	A
EC-45	blaSHV-12	cloacal	B	broiler-chicks	E
EC-46	blaCMY-2	cloacal	B	broiler-chicks	E
EC-47	blaCMY-2	cloacal	B	broiler-chicks	E
EC-48	blaCMY-2	cloacal	B	broilers	B2
EC-49	blaSHV-2	cloacal	B	broilers	D
EC-51	blaCMY-2	cloacal	B	broilers	B1
EC-53	blaCTX-M-55	cloacal	B	broilers	F
EC-54	blaSHV-12	cloacal	B	broilers	B1
EC-55	blaSHV-12	cloacal	B	broilers	E
EC-56	blaCTX-M-1	cloacal	B	broilers	D
EC-57	blaCTX-M-1	tissue	B	broilers	D
EC-58	blaCMY-2	cloacal	B	broilers	D
EC-59	blaCMY-2	cloacal	B	broilers	A
EC-6	blaCMY-2	cloacal	A	breeders	B2
EC-60	blaCMY-2	cloacal	C	breeder-chicks	B2
EC-61	blaCTX-M-55	cloacal	C	breeders	F
EC-62	blaSHV-12	tissue	C	breeders	A
EC-65	blaSHV-12	cloacal	C	broiler-chicks	F
EC-66	blaCTX-M-65	cloacal	C	broiler-chicks	B1
EC-68	blaCTX-M-55	cloacal	C	broiler-chicks	F
EC-69	blaSHV-12	cloacal	C	broiler-chicks	A
EC-7	blaCMY-2	cloacal	A	breeders	C
EC-70	blaSHV-12	cloacal	C	broiler-chicks	A
EC-73	blaCTX-M-65	cloacal	C	broiler-chicks	B1
EC-74	blaSHV-12	cloacal	C	broiler-chicks	A
EC-77	blaCTX-M-55	cloacal	C	broilers	F
EC-78	blaCTX-M-2	cloacal	C	broilers	A
EC-79	blaSHV-12	cloacal	C	broilers	A
EC-8	blaCMY-2	cloacal	A	broiler-chicks	B2
EC-80	blaCTX-M-55	cloacal	C	broilers	F
EC-81	blaCTX-M-55	cloacal	C	broilers	F
EC-82	blaSHV-12	cloacal	C	broilers	A
EC-83	blaCTX-M-55	cloacal	C	broilers	F
EC-84	blaSHV-12	cloacal	C	broilers	A
EC-86	blaCTX-M-55	carcass	A	carcass	F
EC-89	blaCTX-M-55	carcass	A	carcass	F
EC-90	blaCMY-2	carcass	A	carcass	B2
EC-91	blaCTX-M-15	carcass	A	carcass	D
EC-92	blaCTX-M-1	carcass	A	carcass	B1
EC-93	blaCTX-M-1	carcass	A	carcass	E
EC-94	blaCTX-M-1	carcass	A	carcass	A
EC-96	blaCTX-M-55	carcass	A	carcass	F
EC-98	blaCTX-M-1	carcass	A	carcass	D
EC-99	blaCMY-2	carcass	A	carcass	A
apec107	blaSHV-12	oviduct	C	breeders	A
apec128	blaCMY-2	brain	C	broiler-chicks	E
apec138	blaCMY-2	pericardium	C	broilers	B2
apec88	blaTEM-52B	oviduct	B	breeders	B1

## Sheet: Foglio1_IA
strain_id	ESBL_GENE	sample-type	chain	stage	phylogroup	Enterobase Accession
apec107	blaSHV-12	oviduct	C	breeders	A	ESC_TB6093AA_AS
apec128	blaCMY-2	brain	C	broiler-chicks	E	ESC_ZA2492AA_AS
apec138	blaCMY-2	pericardium	C	broilers	B2	ESC_ZA2491AA_AS
apec88	blaTEM-52B	oviduct	B	breeders	B1	ESC_ZA2514AA_AS
EC-1	blaCMY-2	cloacal	A	breeder-chicks	B2	ESC_MA5046AA
EC-10	blaCTX-M-55	cloacal	A	broiler-chicks	F	ESC_MA5594AA
EC-101	blaCTX-M-1	carcass	A	carcass	B1	ESC_MA5593AA
EC-102	blaCTX-M-1	carcass	A	carcass	C	ESC_MA5596AA
EC-104	blaCTX-M-55	carcass	A	carcass	F	ESC_MA5595AA
EC-105	blaCTX-M-1	carcass	A	carcass	D	ESC_MA5598AA
EC-108	blaCTX-M-1	carcass	A	carcass	F	ESC_MA5597AA
EC-109	blaCMY-2	carcass	B	carcass	B2	ESC_MA5599AA
EC-11	blaCMY-2	cloacal	A	broiler-chicks	B2	ESC_MA5600AA
EC-111	blaCMY-2	carcass	B	carcass	B1	ESC_MA5601AA
EC-112	blaCTX-M-55	carcass	B	carcass	F	ESC_MA5603AA
EC-113	blaSHV-12	carcass	B	carcass	B1	ESC_MA5602AA
EC-115	blaCTX-M-1	carcass	B	carcass	A	ESC_MA5605AA
EC-117	blaSHV-12	carcass	B	carcass	A	ESC_MA5604AA
EC-119	blaCMY-2	carcass	B	carcass	D	ESC_MA5606AA
EC-12	blaCMY-2	cloacal	A	broiler-chicks	B2	ESC_MA4974AA
EC-123	blaCTX-M-55	carcass	C	carcass	F	ESC_MA4973AA
EC-124	blaCTX-M-55	carcass	C	carcass	F	ESC_MA5031AA
EC-125	blaSHV-12	carcass	C	carcass	A	ESC_MA5032AA
EC-127	blaCTX-M-55	carcass	C	carcass	F	ESC_MA5050AA
EC-128	blaCTX-M-2	carcass	C	carcass	A	ESC_MA5607AA
EC-13	blaCMY-2	cloacal	A	broiler-chicks	F	ESC_MA5609AA
EC-131	blaCTX-M-65	carcass	C	carcass	B1	ESC_MA5052AA
EC-132	blaCTX-M-55	carcass	C	carcass	F	ESC_MA5051AA
EC-133	blaSHV-12	carcass	C	carcass	A	ESC_MA4987AA
EC-137	blaCTX-M-55	carcass	C	carcass	F	ESC_MA4988AA
EC-139	blaCTX-M-55	carcass	C	carcass	F	ESC_MA4986AA
EC-14	blaCTX-M-1	cloacal	A	broiler-chicks	F	ESC_MA5608AA
EC-142	blaCTX-M-65	carcass	C	carcass	B1	ESC_MA5610AA
EC-16	blaCTX-M-1	cloacal	A	broiler-chicks	F	ESC_MA5618AA
EC-17	blaCTX-M-55	cloacal	A	broilers	F	ESC_MA5619AA
EC-18	blaCTX-M-55	cloacal	A	broilers	F	ESC_MA5616AA
EC-19	blaCMY-2	cloacal	A	broilers	A	ESC_MA5049AA
EC-2	blaCMY-2	cloacal	A	breeder-chicks	E	ESC_MA5620AA
EC-21	blaCTX-M-1	cloacal	A	broilers	B1	ESC_MA5625AA
EC-22	blaCTX-M-1	cloacal	A	broilers	B1	ESC_MA5622AA
EC-23	blaCTX-M-55	cloacal	A	broilers	F	ESC_MA5621AA
EC-26	blaCMY-2	cloacal	A	broilers	A	ESC_MA5624AA
EC-27	blaCTX-M-1	cloacal	A	broilers	E	ESC_MA5631AA
EC-28	blaCTX-M-1	cloacal	A	broilers	D	ESC_MA5626AA
EC-3	blaCMY-2	cloacal	A	breeder-chicks	B2	ESC_MA5033AA
EC-31	blaCMY-2	cloacal	B	breeders	B1	ESC_MA5627AA
EC-32	blaSHV-12	cloacal	B	breeders	A	ESC_MA5628AA
EC-33	blaTEM-52B	cloacal	B	breeders	A	ESC_MA5629AA
EC-34	blaTEM-52B	tissue	B	breeders	B1	ESC_MA5632AA
EC-35	blaCMY-2	cloacal	B	broiler-chicks	B1	ESC_MA5630AA
EC-37	blaCMY-2	cloacal	B	broiler-chicks	B1	ESC_MA5633AA
EC-38	blaCTX-M-55	cloacal	B	broiler-chicks	F	ESC_MA5634AA
EC-4	blaCMY-2	cloacal	A	breeder-chicks	B2	ESC_MA5637AA
EC-40	blaSHV-12	cloacal	B	broiler-chicks	B1	ESC_MA5635AA
EC-41	blaCTX-M-55	cloacal	B	broiler-chicks	F	ESC_MA5638AA
EC-42	blaCTX-M-55	cloacal	B	broiler-chicks	F	ESC_MA5636AA
EC-43	blaSHV-12	cloacal	B	broiler-chicks	E	ESC_MA5639AA
EC-44	blaCMY-2	cloacal	B	broiler-chicks	A	ESC_MA5640AA
EC-45	blaSHV-12	cloacal	B	broiler-chicks	E	ESC_MA5642AA
EC-46	blaCMY-2	cloacal	B	broiler-chicks	E	ESC_MA5641AA
EC-47	blaCMY-2	cloacal	B	broiler-chicks	E	ESC_MA5643AA
EC-48	blaCMY-2	cloacal	B	broilers	B2	ESC_MA5644AA
EC-49	blaSHV-2	cloacal	B	broilers	D	ESC_MA5646AA
EC-51	blaCMY-2	cloacal	B	broilers	B1	ESC_MA5645AA
EC-53	blaCTX-M-55	cloacal	B	broilers	F	ESC_MA5647AA
EC-54	blaSHV-12	cloacal	B	broilers	B1	ESC_MA5648AA
EC-55	blaSHV-12	cloacal	B	broilers	E	ESC_MA5649AA
EC-56	blaCTX-M-1	cloacal	B	broilers	D	ESC_MA5650AA
EC-57	blaCTX-M-1	tissue	B	broilers	D	ESC_MA5651AA
EC-58	blaCMY-2	cloacal	B	broilers	D	ESC_MA5652AA
EC-59	blaCMY-2	cloacal	B	broilers	A	ESC_MA5653AA
EC-6	blaCMY-2	cloacal	A	breeders	B2	ESC_MA5047AA
EC-60	blaCMY-2	cloacal	C	breeder-chicks	B2	ESC_MA5654AA
EC-61	blaCTX-M-55	cloacal	C	breeders	F	ESC_MA5034AA
EC-62	blaSHV-12	tissue	C	breeders	A	ESC_MA5041AA
EC-65	blaSHV-12	cloacal	C	broiler-chicks	F	ESC_MA5035AA
EC-66	blaCTX-M-65	cloacal	C	broiler-chicks	B1	ESC_MA5657AA
EC-68	blaCTX-M-55	cloacal	C	broiler-chicks	F	ESC_MA4989AA
EC-69	blaSHV-12	cloacal	C	broiler-chicks	A	ESC_MA5024AA
EC-7	blaCMY-2	cloacal	A	breeders	C	ESC_MA5036AA
EC-70	blaSHV-12	cloacal	C	broiler-chicks	A	ESC_MA5042AA
EC-73	blaCTX-M-65	cloacal	C	broiler-chicks	B1	ESC_MA5655AA
EC-74	blaSHV-12	cloacal	C	broiler-chicks	A	ESC_MA5040AA
EC-77	blaCTX-M-55	cloacal	C	broilers	F	ESC_MA5025AA
EC-78	blaCTX-M-2	cloacal	C	broilers	A	ESC_MA5656AA
EC-79	blaSHV-12	cloacal	C	broilers	A	ESC_MA5026AA
EC-8	blaCMY-2	cloacal	A	broiler-chicks	B2	ESC_MA5037AA
EC-80	blaCTX-M-55	cloacal	C	broilers	F	ESC_MA5039AA
EC-81	blaCTX-M-55	cloacal	C	broilers	F	ESC_MA5027AA
EC-82	blaSHV-12	cloacal	C	broilers	A	ESC_MA5048AA
EC-83	blaCTX-M-55	cloacal	C	broilers	F	ESC_MA5030AA
EC-84	blaSHV-12	cloacal	C	broilers	A	ESC_MA5038AA
EC-86	blaCTX-M-55	carcass	A	carcass	F	ESC_MA5661AA
EC-89	blaCTX-M-55	carcass	A	carcass	F	ESC_MA5658AA
EC-90	blaCMY-2	carcass	A	carcass	B2	ESC_MA5028AA
EC-91	blaCTX-M-15	carcass	A	carcass	D	ESC_MA5660AA
EC-92	blaCTX-M-1	carcass	A	carcass	B1	ESC_MA5659AA
EC-93	blaCTX-M-1	carcass	A	carcass	E	ESC_MA5662AA
EC-94	blaCTX-M-1	carcass	A	carcass	A	ESC_MA5663AA
EC-96	blaCTX-M-55	carcass	A	carcass	F	ESC_MA5665AA
EC-98	blaCTX-M-1	carcass	A	carcass	D	ESC_MA5664AA
EC-99	blaCMY-2	carcass	A	carcass	A	ESC_MA5029AA
